# Supplementary material for: Structural and biochemical mechanism for increased infectivity and immune evasion of Omicron BA.2 variant compared to BA.1 and their possible mouse origins
Source: Cell Res. 2022 May 31;32(7):609–20. doi: 10.1038/s41422-022-00672-4 (PMC9152305; doi:10.1038/s41422-022-00672-4)
Supplement: Supplementary file 8 — Supplementary information, Table S1 [file 41422_2022_672_MOESM8_ESM.xlsx]

## Sheet: Sheet1
Supplementary information, Table S1 Cryo-EM data collection, model refinement and validation statistics.
	Omicron BA.1 spike trimer-mACE2 complex			Omicron BA.2 spike trimer-hACE2 complex			Omicron BA.2 spike trimer-mACE2 complex			Omicron BA.2 spike trimer-JMB2002 Fab complex
Data collection and processing
Magnification	105000	105000	105000	105000	105000	105000	105000	105000	105000	105000
Voltage (kV)	300	300	300	300	300	300	300	300	300	300
Electron exposure (e–/Å2)	50	50	50	50	50	50	50	50	50	50
Defocus range (μm)	-0.5 ~ -2.5	-0.5 ~ -2.5	-0.5 ~ -2.5	-0.5 ~ -2.5	-0.5 ~ -2.5	-0.5 ~ -2.5	-0.5 ~ -2.5	-0.5 ~ -2.5	-0.5 ~ -2.5	-0.5 ~ -2.5
Pixel size (Å)	0.824	0.824	0.824	0.824	0.824	0.824	0.824	0.824	0.824	0.824
Symmetry imposed	C1	C1	C1	C1	C1	C1	C1	C1	C1	C1
Initial particle projections (no.)	2260477	2260477	2260477	3411860	3411860	3411860	1464878	1464878	1464878	4623613
Sub-maps	BA.1 spike trimer-2mACE2	BA.1 spike trimer-1mACE2	BA.1 RBD-mACE2	BA.2 spike trimer-2hACE2	BA.2 spike trimer-3hACE2	BA.2 RBD-hACE2	BA.2 spike trimer-1mACE2	BA.2 spike trimer-2mACE2	BA.2 RBD-mACE2	BA.2 spike trimer-3JMB2002 Fab
Final particle projections (no.)	123465	227749	284790	115739	84219	576163	170078	99787	371555	326802
Map resolution (Å)	3.24	3.13	2.6	3.38	3.48	3	3.2	3.3	3	3.27
FSC threshold	0.143	0.143	0.143	0.143	0.143	0.143	0.143	0.143	0.143	0.143
Refinement
Initial model used	7WPA	7WPA	7WPA	7WPA	7WPA	7WPA	7WPA	7WPA	7WPA	7WPF
Model resolution (Å)	3.11	3.34	2.8	3.5	3.8	3.33	3	3.2	3.28	3.44
FSC threshold	0.143	0.143	0.143	0.143	0.143	0.143	0.143	0.143	0.143	0.143
Map sharpening B factor (Å2)	DeepEM	DeepEM	DeepEM	DeepEM	DeepEM	DeepEM	DeepEM	DeepEM	DeepEM	DeepEM
B factors (Å2)
Protein (min/max/mean)	0.56/197.83/35.67	0.56/197.8393.67	0.56/82.92/11.61	22.26/197.83/50.01	22.26/125.98/47.52	22.26/124.35/50.24	0.56/197.83/44.75	0.56/197.83/35.29	0.56/82.92/11.54	26.83/197.83/94.82
Ligand (min/max/mean)	30.00/115.59/30.24	30.00/115.59/85.06	30.00/95.15/31.14	30.00/57.25/39.97	30.00/57.25/30.27	30.00/57.25/31.13	30.00/95.15/30.14	30.00/95.15/30.25	30.00/95.15/31.14	39.13/115.59/55.03
Model composition
Non-hydrogen atoms	33412	28504	6441	34216	39126	6483	29203	34122	6433	36229
Protein residues	4252	3659	786	4268	4863	793	3670	4262	786	4749
Ligands	Zn (2)	Zn (1)	Zn (1)	Zn (2)	Zn (3)	Zn (1)	Zn (1)	Zn (2)	Zn (1)
	NAG (39)	NAG (37)	NAG (4)	NAG (39)	NAG (39)	NAG (3)	NAG (34)	NAG (37)	NAG (4)	NAG (39)
				Cl (2)	Cl (3)	Cl (1)
R.m.s. deviations
Bond lengths (Å)	0.005	0.005	0.004	0.002	0.004	0.004	0.002	0.006	0.002	0.002
Bond angles (°)	1.217	1.19	0.936	0.447	1.021	0.912	0.464	1.22	0.462	0.542
Validation
MolProbity score	1.51	1.52	1.04	1.56	1.72	1.13	1.55	1.75	1.44	1.46
Clashscore	4.06	3.79	2.54	7.67	9.5	3.31	8.23	7.99	4.14	3.59
Rotamer outliers (%)	0.03	0.03	0	0	0.02	0	0	0	0	0
Ramachandran plot
Favored (%)	95.35	94.95	98.72	97.27	96.63	97.97	97.48	95.45	96.41	95.52
Allowed (%)	4.65	5.05	1.28	2.71	3.21	2.03	2.52	4.52	3.59	4.48
Disallowed (%)	0	0	0	0.02	0.16	0	0	0.02	0	0
Data availability
EMDB entry	EMD-33336	EMD-33337	EMD-33338	EMD-33339	EMD-33340	EMD-33341	EMD-33342	EMD-33343	EMD-33344	EMD-33345
PDB entry	7XO4	7XO5	7XO6	7XO7	7XO8	7XO9	7XOA	7XOB	7XOC	7XOD
